# Supplementary material for: 16S-rRNA-Based Metagenomic Profiling of the Bacterial Communities in Traditional Bulgarian Sourdoughs
Source: Microorganisms. 2023 Mar 21;11(3):803. doi: 10.3390/microorganisms11030803 (PMC10058899; doi:10.3390/microorganisms11030803)
Supplement: Supplementary file 1 [file microorganisms-11-00803-s001.zip]

Archive with 3 entries (3 files):
- Suppl. Figure S1 and S2.pdf
- Suppl. Table S1.pdf
- Suppl. Table S2.pdf
